# Supplementary material for: Vitamin D Receptor Gene Polymorphism Predicts the Outcome of Multidisciplinary Rehabilitation in Multiple Sclerosis Patients
Source: Int J Mol Sci. 2023 Aug 29;24(17):13379. doi: 10.3390/ijms241713379 (PMC10487750; doi:10.3390/ijms241713379)
Supplement: Supplementary file 1 [file ijms-24-13379-s001.zip]

Archive with 1 entries (1 files):
- ijms-2536711-supplementary.pdf
